# Supplementary material for: MAGs-based genomic comparison of gut significantly enriched microbes in obese individuals pre- and post-bariatric surgery across diverse locations
Source: Front Cell Infect Microbiol. 2025 Mar 18;15:1485048. doi: 10.3389/fcimb.2025.1485048 (PMC11958714; doi:10.3389/fcimb.2025.1485048)
Supplement: Supplementary file 2 [file Table1.xlsx]

## Sheet: TableS1
		TableS1. Comparison analysis of α-diversity indices across different groups
	corhot	VsPair	AlphaIndex	Log2FC	Pvalue
	PRJEB12123	Healthy.vs.OB	ace	0.0392922	0.131771
		Healthy.vs.OB	shannon	-0.0147107	0.415806
		Healthy.vs.SG_0M	ace	-0.0150531	0.602123
		Healthy.vs.SG_0M	shannon	-0.0117995	0.47924
		Healthy.vs.SG_3M	ace	-0.225123	4.37295e-06
		Healthy.vs.SG_3M	shannon	-0.105654	0.00154952
		OB.vs.SG_1M	ace	-0.153738	0.00691038
		OB.vs.SG_1M	shannon	-0.0643725	0.0213973
		SG_0M.vs.OB	ace	-0.0543453	0.267179
		SG_0M.vs.OB	shannon	0.00291116	0.796184
		SG_0M.vs.SG_1M	ace	-0.0993922	0.203251
		SG_0M.vs.SG_1M	shannon	-0.0672837	0.126487
		SG_1M.vs.Healthy	ace	-0.114445	0.0219123
		SG_1M.vs.Healthy	shannon	-0.0790832	0.012723
		SG_1M.vs.SG_3M	ace	-0.110677	0.239387
		SG_1M.vs.SG_3M	shannon	-0.0265706	0.786802
		SG_3M.vs.OB	ace	-0.264415	1.98651e-06
		SG_3M.vs.OB	shannon	-0.0909431	0.00470422
		SG_3M.vs.SG_0M	ace	-0.210069	0.00922966
		SG_3M.vs.SG_0M	shannon	-0.0938543	0.0749898
		OB.vs.RYGB_12M	ace	-0.203954	0.0246105
		OB.vs.RYGB_12M	shannon	-0.140152	0.0638164
	PRJEB12947	OB.vs.RYGB_3M	ace	-0.178899	0.0256662
		OB.vs.RYGB_3M	shannon	-0.0989265	0.225414
		RYGB_3M.vs.RYGB_12M	ace	0.0250547	0.734492
		RYGB_3M.vs.RYGB_12M	shannon	0.0412253	0.343145
		LSG_6M.vs.Healthy	ace	-0.208065	0.00674993
		LSG_6M.vs.Healthy	shannon	-0.0591228	0.265692
	PRJNA597839	LSG_6M.vs.OB_OB	ace	0.234812	0.00697669
		LSG_6M.vs.OB_OB	shannon	0.0679374	0.164414
		OB_OB.vs.Healthy	ace	0.0267473	0.724708
		OB_OB.vs.Healthy	shannon	0.00881459	0.828398
		OB.vs.RYGB_1M	ace	-0.100471	0.00904944
		OB.vs.RYGB_1M	shannon	-0.0702086	0.000464426
		RYGB_12M.vs.OB	ace	-0.148505	0.000625722
		RYGB_12M.vs.OB	shannon	-0.115824	6.9604e-06
		RYGB_1M.vs.RYGB_12M	ace	0.0480333	0.135895
	PRJNA668357	RYGB_1M.vs.RYGB_12M	shannon	0.0456154	0.0220892
		RYGB_1M.vs.RYGB_6M	ace	-0.0367955	0.337811
		RYGB_1M.vs.RYGB_6M	shannon	-0.0440356	0.0224847
		RYGB_6M.vs.OB	ace	-0.137267	0.00106905
		RYGB_6M.vs.OB	shannon	-0.114244	3.37991e-07
		RYGB_6M.vs.RYGB_12M	ace	0.0112379	0.710839
		RYGB_6M.vs.RYGB_12M	shannon	0.00157976	1

## Sheet: TableS2  
	Table S2	The changes in the alpha index within each group across cohorts were analyzed, taking time dynamics into consideration
	PRJEB12123
	alpha index	OB mean	SG_0M mean	SG_1M mean	SG_3M mean	SG_0M growth rate	SG_1M growth rate	SG_3M growth rate	SG Total growth rate
	ace	649.125	674.043	722.118	779.696	0.0383878	0.112448	0.201149	0.117328
	PRJEB12947
	alpha index	OB mean	RYGB_3M mean	RYGB_12M mean		RYGB_3M growth rate	RYGB_12M growth rate		RYGB Total growth rate
	ace	722.936	818.377	832.714		0.13202	0.151851		0.141935
	PRJNA597839
	alpha index	OB mean	LSG_6M mean			LSG_6M growth rate			LSG Total growth rate
	ace	567.906	668.286			0.176754			0.176754
	PRJNA668357
	alpha index	OB mean	RYGB_1M mean	RYGB_6M mean	RYGB_12M mean	RYGB_1M growth rate	RYGB_6M growth rate	RYGB_12M growth rate	RYGB Total growth rate
	ace	745.004	798.737	819.37	915.778	0.0721236	0.0998194	0.229225	0.133723
	PRJEB12123
	alpha index	OB mean	SG_0M mean	SG_1M mean	SG_3M mean	SG_0M growth rate	SG_1M growth rate	SG_3M growth rate	SG Total growth rate
	shannon	3.02098	3.01489	3.15883	3.21755	-0.00201583	0.04563	0.0650662	0.0362268
	PRJEB12947
	alpha index	OB mean	RYGB_3M mean	RYGB_12M mean		RYGB_3M growth rate	RYGB_12M growth rate		RYGB Total growth rate
	shannon	3.04362	3.25965	3.35413		0.0709762	0.102021		0.0864986
	PRJNA597839
	alpha index	OB mean	LSG_6M mean			LSG_6M growth rate			LSG Total growth rate
	shannon	2.91854	3.05926			0.048217			0.048217
	PRJNA668357
	alpha index	OB mean	RYGB_1M mean	RYGB_6M mean	RYGB_12M mean	RYGB_1M growth rate	RYGB_6M growth rate	RYGB_12M growth rate	RYGB Total growth rate
	shannon	3.20132	3.36097	3.46514	3.46893	0.0498685	0.0824079	0.0835938	0.0719567

## Sheet: TableS3
	Table S3. The table presents the NonOB_Enrich group species significantly enriched in the Healthy and Treat groups across various cohorts.
	Markers significantly enriched in the Healthy group						Markers significantly enriched in the Treat group
	Species	Vs Pair	supported cohorts number	Cohorts Names	supported methods number	Methods Names	Species	Vs Pair	supported cohorts number	Cohorts Names	Count by 3 Method	Methods Names
	Coprobacter fastidiosus	Healthy.vs.OB	2	PRJEB12123, PRJNA597839	3	edgeR,Ancom,Lefse	Bifidobacterium dentium	Treat.vs.OB	4	PRJEB12123, PRJNA597839 PRJEB12947 PRJNA668357	1	edgeR
	Lachnospira eligens	Healthy.vs.OB	2	PRJEB12123, PRJNA597839	2	Ancom,Lefse	Raoultella planticola		4		1	edgeR
	Bacteroides stercorirosoris	Healthy.vs.OB	2	PRJEB12123, PRJNA597839	1	edgeR	Streptococcus mutans		4		1	edgeR
	Bacteroides timonensis		2		1		Veillonella atypica	Treat.vs.OB	3	PRJEB12123,PRJEB12947,PRJNA668357	3	edgeR,Ancom,Lefse
	Brotolimicola acetigignens		2		1		Veillonella parvula		3		3
	Candidatus Borkfalkia ceftriaxoniphila		2		1		Streptococcus salivarius		3		2	edgeR,Lefse
	Desulfovibrio desulfuricans		2		1		Akkermansia muciniphila		3		2
	Desulfovibrio fairfieldensis		2		1		Eisenbergiella tayi		3		2
	Enterobacter ludwigii		2		1		Enterocloster aldenensis	Treat.vs.OB	3	PRJEB12123,PRJNA597839,PRJNA668357	2	edgeR,Lefse
	Eubacterium eligens CAG:72		2		1		Enterocloster lavalensis		3		2	edgeR,Ancom
	Klebsiella grimontii		2		1		Klebsiella variicola		3		2
	Klebsiella michiganensis		2		1
	Kluyvera cryocrescens		2		1
	Raoultella ornithinolytica		2		1
	Raoultella planticola		2		1
	Bacteroides uniformis	Healthy.vs.OB	2	PRJEB12123, PRJNA597839	1	lefse

## Sheet: TableS4
		Table S4. The table presents the OB_Enrich species significantly enriched in the OB group across various cohorts.
		Species	Vs Pair	Cohorts Names	Count in All Cohorts	Count by 3 Method	Methods Names
		Faecalimonas_umbilicata	Healthy.vs.OB	PRJEB12123, PRJNA597839	2	3	edgeR,Ancom,Lefse
		Fusobacterium_varium	Healthy.vs.OB	PRJEB12123, PRJNA597839	2	2	Ancom,edgeR
		Acidaminococcus_provencensis	Healthy.vs.OB	PRJEB12123, PRJNA597839	2	1	edgeR
		Alkalihalobacillus_bogoriensis			2	1
		Collinsella_tanakaei			2	1
		Ellagibacter_isourolithinifaciens			2	1
		Enterococcus_casseliflavus			2	1
		Fusobacterium_ulcerans			2	1
		Limosilactobacillus_mucosae			2	1
		Peptacetobacter_hiranonis			2	1
		Slackia_isoflavoniconvertens			2	1
		Turicibacter_bilis	Treat.vs.OB	PRJEB12947,PRJNA597839,PRJNA668357	3	2	Ancom,edgeR

## Sheet: TableS5
	Table S5 The number of MAGs included for each potential microbe in the NonOB_Enrich group and the OB_Enrich group
	Species	Enrich Group	MAGs		Species	Enrich Group	MAGs
the NonOB_Enrich group	Coprobacter fastidiosus	Healthy	4	the OB_Enrich group	Faecalimonas umbilicata	OB	5
	Lachnospira eligens	Healthy	82		Collinsella tanakaei	OB	4
	Bacteroides uniformis	Healthy	40		Ellagibacter isourolithinifaciens	OB	2
	Desulfovibrio fairfieldensis	Healthy	3		Peptacetobacter hiranonis	OB	2
	Klebsiella michiganensis	Healthy	1		Acidaminococcus provencensis	OB	1
	Enterocloster aldenensis	Treat	1		Fusobacterium varium	OB	0
	Enterocloster lavalensis	Treat	1		Alkalihalobacillus bogoriensis	OB	0
	Eisenbergiella tayi	Treat	4		Enterococcus casseliflavus	OB	0
	Bifidobacterium dentium	Treat	2		Fusobacterium ulcerans	OB	0
	Streptococcus salivarius	Treat	7		Limosilactobacillus mucosae	OB	0
	Streptococcus mutans	Treat	1		Slackia isoflavoniconvertens	OB	0
	Klebsiella variicola	Treat	1		Turicibacter bilis	OB	0
	Akkermansia muciniphila	Treat	24		Total		14
	Bacteroides stercorirosoris	Healthy	0
	Bacteroides timonensis	Healthy	0
	Brotolimicola acetigignens	Healthy	0
	Candidatus Borkfalkia ceftriaxoniphila	Healthy	0
	Desulfovibrio desulfuricans	Healthy	0
	Enterobacter ludwigii	Healthy	0
	Eubacterium eligens CAG:72	Healthy	0
	Klebsiella grimontii	Healthy	0
	Kluyvera cryocrescens	Healthy	0
	Raoultella ornithinolytica	Healthy	0
	Raoultella planticola	Healthy/Treat	0
	Veillonella atypica	Treat	0
	Veillonella parvula	Treat	0
	Total		171

## Sheet: TableS6
Table S6	A literature review to validate the core significantly enriched microbes in in NonOB_Enrich group and OB_Enrich group, focusing on potential beneficial and non-beneficial microbes reported.
species group	Species	PMID	Result in study
microbes enriched in NonOB_Enrich group	Coprobacter fastidiosus	36511688	Coprobacter fastidiosus expressed a significant number of glycoside hydrolase (GH)-encoding genes and possessed the highest diversity of GH families, thereby promoting the host's ability to digest an appropriate high-fiber diet.
microbes enriched in NonOB_Enrich group	Lachnospira eligens	38151716	In a study on the effects of probiotics on protein absorption and physical health of athletes, in the intervention group supplemented with probiotics, the skeletal muscle mass was significantly improved, while the fat mass was significantly reduced. Researchers believed that the excessive growth of lachnospira eligens in the intervention group may have brought positive effects
microbes enriched in NonOB_Enrich group	Bacteroides uniformis	32093252, 36650295, 37047729	Bacteroides uniformis is one of next-generation probiotics (NGPs)，have shown promise in preclinical models of obesity and obesity-associated disorders.
microbes enriched in NonOB_Enrich group	Desulfovibrio fairfieldensis	36611884, 36558359	Desulfovibrio fairfieldensis is an opportunistic pathogen that widely exists in the human intestine and can cause severe infectious diseases.Desulfovibrio fairfieldensis have been implicated in gut bile acid metabolism
microbes enriched in NonOB_Enrich group	Klebsiella michiganensis	38059755	At the functional level, an enrichment of microbial pathways involved in phenylalanine, arginine, and proline metabolism was identified
microbes enriched in NonOB_Enrich group	Enterocloster aldenensis	/	/
microbes enriched in NonOB_Enrich group	Enterocloster lavalensis	/	/
microbes enriched in NonOB_Enrich group	Eisenbergiella tayi	/	/
microbes enriched in NonOB_Enrich group	Bifidobacterium dentium	32199523	Bifidobacterium is usually associated with healthy microbial communities and is associated with anti-inflammatory effects and intestinal barrier function. Its increased abundance is often associated with improved metabolic health.
microbes enriched in NonOB_Enrich group	Streptococcus salivarius	37917062	Streptococcus salivarius Probiotics to Prevent Acute Otitis Media in Children.Streptococcus salivarius is able to protect cells under stress conditions, shows high survival rate, and has activity against a variety of pathogens
microbes enriched in NonOB_Enrich group	Streptococcus mutans	2199814, 19717744	S. mutans, and probably S. sobrinus and lactobacilli, are responsible for caries in man.Streptococcus mutans competence-stimulating peptide inhibits Candida albicans hypha formation
microbes enriched in NonOB_Enrich group	Klebsiella variicola	34626346	K. variicola produces indole acetic acid, acetoin, and ammonia; and dissolves phosphorus and potassium, which play an important role in plant growth promotion and nutrition
microbes enriched in NonOB_Enrich group	Akkermansia muciniphila	32153527	The interaction between A.muciniphila and the host is primarily observed in pathways related to glycolipid metabolism. Introducing A.muciniphila does not alter the blood lipid levels in mice on a standard diet, and appears to be effective only in conditions of lipid metabolism disorders.
microbes enriched in OB_Enrich group	Faecalimonas umbilicata	30533935, 34841763	Faecalimonas umbilicata is an acetate-producing bacterium isolated from human feces.It was found that in the comparison of gut microbiota between patients with post-stroke cognitive impairment (PSCI) and healthy individuals, there was a significant enrichment in PSCI
microbes enriched in OB_Enrich group	Collinsella tanakaei	32690600	In a study of COVID-19, it was found that it was significantly enriched in the feces of patients with severe infection, and the ability of amino acid synthesis and glycolysis was strong
microbes enriched in OB_Enrich group	Ellagibacter isourolithinifaciens	32716447	This bacterium is a human gut bacterium that can convert tannic acid into urolithin
microbes enriched in OB_Enrich group	Peptacetobacter hiranonis	38254385, 34935421	In the study of gut microbiota in dogs, peptacetobacter hiranonis is the main convertor of primary bile acids to secondary bile acids.Peptacetobacter hiranonis was identified as potential colorectal cancer(CRC) biomarkers
microbes enriched in OB_Enrich group	Acidaminococcus provencensis	31341626, 35010880	Acidaminococcus provencensis，a new bacterium isolated from a fresh human stool specimen.Acidaminococcus is significantly enriched in obese people in the analysis of intestinal microbial differences between obese and healthy people.

## Sheet: TableS7
TableS7
Significantly different Cazy gene family annotation table bwtween 13 microbes enriched in the NonOB_Enrich group and 5 microbes enriched in the OB_Enrich group, with values representing the relative percent of Cazy gene family
CaZyFamily	FamilyNote	Desulfovibrio fairfieldensis	Lachnospira eligens	Klebsiella variicola	Collinsella tanakaei	Enterocloster lavalensis	Faecalimonas umbilicata	Enterocloster aldenensis	Streptococcus salivarius	Peptacetobacter hiranonis	Streptococcus mutans	Klebsiella michiganensis	Eisenbergiella tayi	Bifidobacterium dentium	Coprobacter fastidiosus	Ellagibacter isourolithinifaciens	Acidaminococcus provencensis	Bacteroides uniformis	Akkermansia muciniphila	OB_Enrich_mean	NonOB_Enrich_mean	P_value
GH105	unsaturated rhamnogalacturonyl hydrolase (EC 3.2.1.172); d-4,5-unsaturated beta-glucuronyl hydrolase (EC 3.2.1.-); d-4,5-unsaturated alpha-galacturonidase (EC 3.2.1.-)	0	0.451049	0.0034965	0	0.0174825	0	0	0	0	0	0.00699301	0.0874126	0	0.0384615	0	0	0.29021	0.104895	0	0.0769231	0.0348403
GH2	beta-galactosidase (EC 3.2.1.23) ; beta-mannosidase (EC 3.2.1.25); beta-glucuronidase (EC 3.2.1.31); alpha-L-arabinofuranosidase (EC 3.2.1.55); mannosylglycoprotein endo-beta-mannosidase (EC 3.2.1.152); exo-beta-glucosaminidase (EC 3.2.1.165); alpha-L-arabinopyranosidase (EC 3.2.1.-); beta-galacturonidase (EC 3.2.1.-); beta-xylosidase (EC 3.2.1.37); beta-D-galactofuranosidase (EC 3.2.1.146); beta…	0	0.0616225	0.00156006	0	0.00156006	0.0195008	0.00312012	0.00546022	0	0	0.00156006	0.0663027	0.0101404	0.0639626	0	0	0.617005	0.148206	0.00390016	0.075423	0.0441811
GH23	lysozyme type G (EC 3.2.1.17); peptidoglycan lyase (EC 4.2.2.n1) also known in the literature as peptidoglycan lytic transglycosylase; chitinase (EC 3.2.1.14)	0.0442478	0.280236	0.0235988	0.0117994	0	0	0	0.0442478	0.00589971	0.00884956	0.0235988	0.0235988	0.0117994	0.0412979	0	0.00294985	0.471976	0.00589971	0.00412979	0.0753347	0.0367591
GH43	beta-xylosidase (EC 3.2.1.37); alpha-L-arabinofuranosidase (EC 3.2.1.55); xylanase (EC 3.2.1.8); alpha-1,2-L-arabinofuranosidase (EC 3.2.1.-); exo-alpha-1,5-L-arabinofuranosidase (EC 3.2.1.-); [inverting] exo-alpha-1,5-L-arabinanase (EC 3.2.1.-); beta-1,3-xylosidase (EC 3.2.1.-); [inverting] exo-alpha-1,5-L-arabinanase (EC 3.2.1.-); [inverting] endo-alpha-1,5-L-arabinanase (EC 3.2.1.99); exo-beta…	0	0.141319	0.000672948	0	0.000672948	0.000672948	0.0013459	0.000672948	0	0	0.00336474	0.0538358	0.0168237	0.0504711	0	0	0.666891	0.0632571	0.00013459	0.0768713	0.0133931
GT0	Glycosyltransferases not yet assigned to a family	0.0123288	0.165753	0.00410959	0.00136986	0.00136986	0.00410959	0.00547945	0.00821918	0	0.00410959	0.00547945	0.0219178	0.00273973	0.0315068	0.00273973	0.00136986	0.475342	0.252055	0.00191781	0.0761855	0.00864549

## Sheet: TableS8
TableS8
Significantly different KO annotation table bwtween 13 microbes enriched in the NonOB_Enrich group and 5 microbes enriched in the OB_Enrich group, with values representing the relative percent of KO genes
PathviewGeneID	Acidaminococcus provencensis	Akkermansia muciniphila	Bacteroides uniformis	Bifidobacterium dentium	Collinsella tanakaei	Coprobacter fastidiosus	Desulfovibrio fairfieldensis	Eisenbergiella tayi	Ellagibacter isourolithinifaciens	Enterocloster aldenensis	Enterocloster lavalensis	Faecalimonas umbilicata	Klebsiella michiganensis	Klebsiella variicola	Lachnospira eligens	Peptacetobacter hiranonis	Streptococcus mutans	Streptococcus salivarius	OB_Enrich_mean	NonOB_Enrich_mean	P_value
K01092	0	0.32967	0.406593	0.021978	0	0.043956	0.032967	0.032967	0	0.010989	0	0	0.021978	0.032967	0	0	0.010989	0.0549451	0	0.0769231	0.00594268
K03800	0	0.612245	0	0.0408163	0	0	0.0612245	0.0612245	0	0.0408163	0.0204082	0	0.0204082	0.0204082	0	0	0.0204082	0.102041	0	0.0769231	0.0109479
K00854	0	0.00649351	0.246753	0.00649351	0	0.025974	0	0.025974	0	0.038961	0.0194805	0	0.012987	0.012987	0.603896	0	0	0	0	0.0769231	0.0113627
K01834	0	0	0.650794	0.0634921	0	0.0793651	0	0.047619	0	0	0	0	0.015873	0.015873	0.015873	0	0.015873	0.0952381	0	0.0769231	0.0197764
K01246	0	0.461538	0.246154	0	0	0.0615385	0	0.0461538	0	0.0307692	0	0	0.0153846	0.0153846	0	0	0.0153846	0.107692	0	0.0769231	0.0202182
K03790	0	0	0	0.0183486	0	0	0	0.137615	0	0	0.00917431	0	0.00917431	0.00917431	0.743119	0	0.00917431	0.0642202	0	0.0769231	0.0337156
K03811	0	0	0.716981	0	0	0.0754717	0	0.0566038	0	0	0.0188679	0	0.0377358	0.0188679	0	0	0.0188679	0.0566038	0	0.0769231	0.0342766
K03590	0	0.344828	0.45977	0	0	0.045977	0.0344828	0	0	0	0	0	0.0114943	0.0114943	0	0	0.0114943	0.0804598	0	0.0769231	0.0343892
K19271	0	0.326316	0.431579	0	0	0.0842105	0.0315789	0.0736842	0	0.0105263	0.0105263	0	0.0105263	0.0105263	0.0105263	0	0	0	0	0.0769231	0.0105854
K02437	0	0.545455	0.127273	0.0363636	0	0.0545455	0.0909091	0.0727273	0	0.0181818	0.0181818	0	0.0181818	0.0181818	0	0	0	0	0	0.0769231	0.0110395
K06890	0	0	0	0.1	0	0.2	0.1	0	0	0.05	0.05	0	0.05	0.05	0	0	0.05	0.35	0	0.0769231	0.0189765
K05799	0	0	0.00917431	0.0183486	0	0	0.0275229	0.00917431	0	0.0366972	0.0458716	0	0.00917431	0.00917431	0.834862	0	0	0	0	0.0769231	0.0197764
K03077	0	0	0.672414	0.0344828	0	0	0	0.0517241	0	0.0172414	0.0689655	0	0.0689655	0.0517241	0.0172414	0	0.0172414	0	0	0.0769231	0.0200705
K08234	0	0	0.0666667	0	0	0	0	0.2	0	0.0666667	0.0666667	0	0.0666667	0.0666667	0	0	0.0666667	0.4	0	0.0769231	0.0309514
K00857	0	0	0.716981	0	0	0.0754717	0	0	0	0	0.0188679	0	0.0188679	0.0188679	0.0188679	0	0.0188679	0.113208	0	0.0769231	0.0326016
K15772	0	0	0.01	0.02	0	0	0	0.07	0	0	0	0	0.01	0.01	0.8	0	0.01	0.07	0	0.0769231	0.0336037
K01807	0	0	0.716981	0.0377358	0	0	0	0.0566038	0	0.0188679	0	0	0.0188679	0.0188679	0	0	0.0188679	0.113208	0	0.0769231	0.0337156
K15770	0	0	0.0104167	0.0208333	0	0	0	0.03125	0	0	0	0	0.0104167	0.0104167	0.833333	0	0.0104167	0.0729167	0	0.0769231	0.0337156
K15771	0	0	0.010101	0.020202	0	0	0	0.0808081	0	0	0	0	0.010101	0.010101	0.787879	0	0.010101	0.0707071	0	0.0769231	0.0337156
K01845	0	0.24	0.048	0	0	0	0.024	0.024	0	0	0.008	0	0.008	0.008	0.64	0	0	0	0	0.0769231	0.0342766
K03827	0	0.0775194	0.829457	0	0	0.0310078	0.0155039	0.0232558	0	0	0.00775194	0	0.00775194	0.00775194	0	0	0	0	0	0.0769231	0.0343892
K09015	0	0.361446	0.46988	0.0240964	0	0.0481928	0	0	0	0	0	0	0.0120482	0.0120482	0	0	0.0120482	0.060241	0	0.0769231	0.0343892
K07282	0	0	0.294964	0.0143885	0	0.028777	0	0	0	0.00719424	0.0143885	0	0	0	0.582734	0	0.00719424	0.0503597	0	0.0769231	0.0346145
K12308	0	0.150259	0.611399	0.0414508	0	0.0207254	0	0.15544	0	0	0.00518135	0	0.0103627	0.00518135	0	0	0	0	0	0.0769231	0.0347274
K07052	0	0.106383	0.411348	0	0	0.0141844	0	0.0460993	0	0.0070922	0.0035461	0	0	0	0.287234	0.0035461	0.0106383	0.109929	0.00070922	0.0766503	0.0441713
K01609	0.00505051	0.30303	0.186869	0	0	0.020202	0.010101	0.0151515	0	0.00505051	0.00505051	0	0	0	0.409091	0	0.00505051	0.0353535	0.0010101	0.0765346	0.0281349
K01695	0.00571429	0.165714	0.222857	0.0114286	0	0.0228571	0.0114286	0.0228571	0	0.0114286	0.00571429	0	0.00571429	0.00571429	0.462857	0	0.00571429	0.04	0.00114286	0.0764835	0.00259462
K01696	0.00571429	0.165714	0.217143	0.0114286	0	0.0228571	0.0342857	0.0285714	0	0.00571429	0.00571429	0	0.00571429	0	0.457143	0	0.00571429	0.0342857	0.00114286	0.0764835	0.00653563
K01817	0.00581395	0.174419	0.22093	0	0	0.0232558	0.0174419	0.0232558	0	0.0116279	0.00581395	0	0	0	0.47093	0	0.00581395	0.0406977	0.00116279	0.0764758	0.0250739
K01657	0.00584795	0.175439	0.222222	0.0116959	0	0.0233918	0.0116959	0.0175439	0	0.00584795	0.00584795	0	0.00584795	0.00584795	0.467836	0	0.00584795	0.0350877	0.00116959	0.0764732	0.0028874
K07053	0.00840336	0	0.151261	0.0168067	0	0	0.0252101	0.0504202	0	0.0252101	0.0252101	0	0.00840336	0.00840336	0.680672	0	0	0	0.00168067	0.0762767	0.048991
K00549	0.00854701	0.153846	0.00854701	0.017094	0	0	0.025641	0.00854701	0	0	0	0	0.025641	0.025641	0.675214	0	0.00854701	0.042735	0.0017094	0.0762656	0.0277871
K09817	0.00892857	0	0.357143	0	0	0.0357143	0.0267857	0.0625	0	0.0178571	0.00892857	0	0.00892857	0.00892857	0.392857	0	0.00892857	0.0625	0.00178571	0.0762363	0.0148006
K07107	0.00429185	0.257511	0.334764	0	0	0.0343348	0.0257511	0.0171674	0.00858369	0.00429185	0.00429185	0	0.00429185	0.00429185	0.287554	0	0.00429185	0.00858369	0.00257511	0.0759327	0.038407
K00661	0.00458716	0.252294	0.330275	0.0229358	0	0.0275229	0.0137615	0.0504587	0	0	0.00458716	0.00458716	0.00458716	0.00458716	0.252294	0.00458716	0	0.0229358	0.00275229	0.0758645	0.048775
K09816	0.0144928	0	0.57971	0	0	0.057971	0.0434783	0.115942	0	0.0289855	0.0144928	0	0.0144928	0.0144928	0	0	0.0144928	0.101449	0.00289855	0.0758082	0.0310589
K00765	0.00571429	0.171429	0.228571	0.0114286	0	0.0228571	0.0171429	0.0228571	0.0114286	0.00571429	0.00571429	0	0.00571429	0	0.451429	0	0.00571429	0.0342857	0.00342857	0.0756044	0.0274315
K00077	0	0.135747	0.190045	0.00904977	0.0180995	0	0	0.0180995	0	0.0180995	0.00904977	0	0.00904977	0.00904977	0.552036	0	0.00452489	0.0271493	0.00361991	0.0755308	0.0430447
K01190	0	0.196262	0.607477	0.00667557	0	0.0253672	0	0.0280374	0	0.00400534	0.00267023	0.0186916	0.00133511	0.00133511	0.0987984	0	0	0.00934579	0.00373832	0.0754853	0.0445233
K06223	0	0.133333	0.255556	0.0111111	0.0111111	0.0333333	0.0111111	0.0777778	0	0.0111111	0	0	0.0222222	0.0111111	0.388889	0.0111111	0.0222222	0	0.00444444	0.0752137	0.0329602
K01607	0.02	0.23	0.39	0.02	0.01	0.07	0.03	0.06	0	0	0.01	0	0.04	0.05	0.06	0	0.01	0	0.006	0.0746154	0.0316873
K01992	0.00228311	0.100457	0.263699	0.00684932	0.00456621	0.0319635	0.00684932	0.0547945	0.00114155	0.00456621	0.00570776	0.0251142	0.00456621	0.00570776	0.409817	0.00114155	0.0114155	0.0593607	0.00684932	0.0742887	0.0175804
K00031	0.00578035	0.16763	0.231214	0.00578035	0	0.0231214	0.017341	0.0231214	0	0.00578035	0.00578035	0.0289017	0.00578035	0.0115607	0.433526	0	0.00578035	0.0289017	0.00693642	0.0742552	0.0439533
K09815	0.037037	0	0.037037	0.037037	0	0.148148	0.222222	0.148148	0	0.037037	0.037037	0	0.037037	0.037037	0	0	0.037037	0.185185	0.00740741	0.0740741	0.0178145
K01652	0.011194	0.11194	0.141791	0.0149254	0.0149254	0.0298507	0.011194	0.0485075	0.00746269	0.00746269	0.011194	0	0.0186567	0.0186567	0.492537	0.00746269	0.00746269	0.0447761	0.00820896	0.0737658	0.0253237
K03458	0.0123457	0	0	0	0.0246914	0	0	0	0	0	0	0.0123457	0	0	0.950617	0	0	0	0.00987654	0.0731244	0.0421404
K07407	0	0.410596	0.258278	0.0529801	0	0.0331126	0	0.125828	0	0.00662252	0.00662252	0.0596026	0.00662252	0.00662252	0.00662252	0	0.00662252	0.0198675	0.0119205	0.0723383	0.0423661
K07474	0.05	0	0	0	0	0	0	0	0	0	0	0.05	0	0	0.85	0.05	0	0	0.03	0.0653846	0.0415401
K07658	0.00990099	0	0	0	0.039604	0	0	0.029703	0.039604	0.00990099	0.019802	0.049505	0	0	0.782178	0.019802	0	0	0.0316832	0.0647372	0.0152496
K21929	0.025641	0.769231	0	0	0.102564	0	0	0	0.0512821	0	0	0	0	0	0	0.0512821	0	0	0.0461538	0.0591716	0.00874353
K06962	0	0	0	0	0.266667	0	0	0	0.133333	0	0	0	0	0	0	0.133333	0	0.466667	0.106667	0.0358974	0.0421404
K01008	0	0	0	0	0.15	0	0.15	0	0.1	0.1	0.05	0.25	0.05	0.05	0	0.1	0	0	0.12	0.0307692	0.0389707
K03856	0.0555556	0	0	0	0.222222	0	0	0.222222	0.0555556	0.0555556	0.0555556	0.277778	0	0	0	0.0555556	0	0	0.133333	0.025641	0.0051697
K06902	0	0	0	0.153846	0.307692	0	0	0	0.153846	0	0	0.307692	0	0	0.0769231	0	0	0	0.153846	0.0177515	0.0392278
K08309	0.111111	0	0	0	0.444444	0	0	0	0	0	0	0	0.111111	0.111111	0	0.222222	0	0	0.155556	0.017094	0.0452165
K09767	0.111111	0	0	0	0.444444	0	0	0	0.222222	0	0	0	0.111111	0.111111	0	0	0	0	0.155556	0.017094	0.0452165
K09773	0.1	0	0	0	0.3	0	0	0	0.2	0	0	0	0.1	0.1	0	0.2	0	0	0.16	0.0153846	0.00561746
K00030	0.0909091	0	0	0	0.363636	0	0	0	0.181818	0	0.181818	0	0	0	0	0.181818	0	0	0.163636	0.013986	0.00399207
K02499	0.0909091	0	0	0	0.363636	0	0	0	0.181818	0.0909091	0.0909091	0	0	0	0	0.181818	0	0	0.163636	0.013986	0.00561746
K03429	0	0	0	0	0.25	0	0	0	0.166667	0	0	0.416667	0	0	0	0.166667	0	0	0.2	0	0.000551065
K06416	0.166667	0	0	0	0.5	0	0	0	0.333333	0	0	0	0	0	0	0	0	0	0.2	0	0.00394187
K09931	0	0	0	0	0	0	0	0	0.5	0	0	0	0	0	0	0.5	0	0	0.2	0	0.0238134
K14080	0	0	0	0	0	0	0	0	0	0	0	0.5	0	0	0	0.5	0	0	0.2	0	0.0238134
K16963	0	0	0	0	0	0	0	0	0	0	0	0.5	0	0	0	0.5	0	0	0.2	0	0.0238134
K00260	0.333333	0	0	0	0	0	0	0	0	0	0	0	0	0	0	0.666667	0	0	0.2	0	0.0240573
K03090	0	0	0	0	0.666667	0	0	0	0	0	0	0	0	0	0	0.333333	0	0	0.2	0	0.0240573
K06019	0.333333	0	0	0	0	0	0	0	0.666667	0	0	0	0	0	0	0	0	0	0.2	0	0.0240573
K09696	0	0	0	0	0	0	0	0	0	0	0	0.833333	0	0	0	0.166667	0	0	0.2	0	0.0240573
K09697	0	0	0	0	0	0	0	0	0	0	0	0.714286	0	0	0	0.285714	0	0	0.2	0	0.0240573
K10793	0	0	0	0	0	0	0	0	0	0	0	0.666667	0	0	0	0.333333	0	0	0.2	0	0.0240573
K12511	0	0	0	0	0.666667	0	0	0	0.333333	0	0	0	0	0	0	0	0	0	0.2	0	0.0240573
K16962	0	0	0	0	0	0	0	0	0	0	0	0.25	0	0	0	0.75	0	0	0.2	0	0.0240573
K19350	0	0	0	0	0	0	0	0	0	0	0	0.833333	0	0	0	0.166667	0	0	0.2	0	0.0240573
K22605	0	0	0	0	0.444444	0	0	0	0	0	0	0.555556	0	0	0	0	0	0	0.2	0	0.0240573

## Sheet: TableS9
Table S9 The microbial growth rate profile for each MAG biomarker based on CoPTR
log2(PTR):genome_id/sample_id	Max	ERR1190532	ERR1190533	ERR1190534	ERR1190535	ERR1190536	ERR1190537	ERR1190538	ERR1190539	ERR1190540	ERR1190541	ERR1190542	ERR1190543	ERR1190544	ERR1190545	ERR1190546	ERR1190547	ERR1190548	ERR1190549	ERR1190550	ERR1190551	ERR1190552	ERR1190553	ERR1190554	ERR1190555	ERR1190556	ERR1190557	ERR1190558	ERR1190559	ERR1190560	ERR1190561	ERR1190562	ERR1190563	ERR1190564	ERR1190565	ERR1190566	ERR1190567	ERR1190568	ERR1190569	ERR1190570	ERR1190571	ERR1190572	ERR1190573	ERR1190574	ERR1190575	ERR1190576	ERR1190577	ERR1190578	ERR1190579
Akkermansia_muciniphila--ERR1190664.bin.3	5.71536	0	0	0	0	0	0	0	0	0	0	0	0	0	0	0	0	0	0	0	0	0	0	0	0	0	0	0	0	0	0	0	0	0	0	0	0	0	0	0	0	0	0	0	0	0	0	0	0
Akkermansia_muciniphila--ERR1190778.bin.12	5.6965	0	0	0	0	0	0	0	0	0	0	0	0	0	0	0	0	0	0	0	0	0	0	0.596102	0	0	0	0	0	0	0	0	0	0	0	0	0	0	0	0	0	0	0	0	0	0	0	0	0
Eisenbergiella_tayi--SRR12803063.bin.22	4.44027	0	0	0	0	0	0	0	0	0	0	0	0	0	0	0	0	0	0	0	0	0	0	0	0	0	0	0	0	0	0	0	0	0	0	0	0	0	0	0	0	0	0	0	0	0	0	0	0
Akkermansia_muciniphila--ERR1190786.bin.19	4.35229	0	0	0	0	0	0	0	0	0	0	0	0	0	0	0	0	0	0	0	0	0	0	0	0	0	0	0	0	0	0	0	0	0	0	0	0	0	0	0	0	0	0	0	0	0	0	0	0
Bacteroides_uniformis--ERR1190580.bin.16	4.30863	0	0	0	0	0	0	0	1.31495	0.234413	0	0	0.980237	0	0	0	0	0	0	0	1.06482	0	0	0	0	0	0	0.287424	0	0	0	0	0	0	0	0	0	0	2.0857	0.82671	0.676996	0	0	0	0	0	0	0	0
Bacteroides_uniformis--ERR1190728.bin.17	4.19384	0	0	0	0	0	0.319275	0	0	0	0	0	0	0	0	0	1.5378	0	0	0	0	0	0	2.32936	0	0	0	0	0	0	0	0	0.421567	0	0	0	0	0	0	0	0	0	0	0	0	0	0	0	0
Akkermansia_muciniphila--ERR1305905.bin.23	4.07675	0	0	0	0	0	0	0	0	0	0	0	0	0	0	0	0	0	0	0	0	0	0	0	0	0	0	0	0	0	0	0	0	0	0	0	0	0	0	0	0	0	0	0	0	0	0	0	0
Bacteroides_uniformis--ERR1190675.bin.18	3.66786	1.48446	1.65559	0	1.91318	0	0	0	0	0	0	0	0	0	0	0	0	0	0	0	0	0	0	1.26095	0	0	1.54187	0	0	0	0	0	3.36332	0	0.234956	0	0	0	1.80433	0	2.17351	0	0	0	0.29341	0	0	0	0
Collinsella_tanakaei--ERR1190747.bin.11	3.65928	0.178712	0	0	0	0	0	0	0	0	0	0	0	0	0	0	0	0	0	0	0	0	0	0	0	0	0	0	0	0	0	0	0	0	0	0	0	0.596362	0	0	0	0	0	0	0	0	0	0	0
Bacteroides_uniformis--ERR1190556.bin.12	3.31425	0	0	0	0	0	0	0	0	0	0	0	0	0	0	0	0	0	0	0	0	0	0	0	0	1.42228	0	0	0	0	0	0	0	0	0	0	0	0	0	0	0	0	0	0	0	0	0	0	0
Lachnospira_eligens--ERR1305878.bin.15	3.15505	0	0	0	0	0	0	0	0	0	0	0	0	0	0	0	0	0	0	0	0	0	0	0	0	0	0	0	0	0	0	0	0	0	0	0	0	0	0	0	0	0	0	0	0	0	0	0	0
Bacteroides_uniformis--ERR1190709.bin.6	3.12948	0.686978	1.45469	0	0.994455	0	2.99174	0	0	1.04251	0	0	0.971	0	0	0	1.38466	0	0	1.13172	0	0	0.48165	0	0	0	0	0	0	0	0	0	1.69975	0	0.112882	0	0	1.24711	0	2.15897	0	0	0	0	0	1.60289	0	1.10423	0
Bacteroides_uniformis--ERR1190715.bin.6	3.11455	0	0	0	0	0	0	0	0	0	0	0	0	0	0	0	0	0	0	0	0	0	0	0	0	0	0	0	0	0	0	0	0	0	0	0	0	0	0	0	0	0	0	0	2.77523	0	0	0	0
Bacteroides_uniformis--SRR10901946.bin.26	3.1108	0	0	0	0	0	0.863805	0	0	0	0	0	0	0	0	0	0	0	0	0	0	0	0	0	0	0	0	1.17046	0	0	0	0	0	0	0	0	0	0	0	1.36263	0	0	0	0	0	0	0	0	0
Lachnospira_eligens--ERR1190665.bin.16	3.09938	0	0	0	0	0	0	0	0	0	0	0	0	0	0	0	0	0	0	0	0	0	0	0	0	0	0	0	0	0	0	0	0	0	0	0	0	0	0	0	0	0	0	0	0	0	0	0	0
Bacteroides_uniformis--ERR1190616.bin.36	2.99063	0.226059	0	1.28711	0	0	0	0	1.07766	0	0	0	0	0	0	0	0	0	0	0	1.25338	0.385499	0.566788	0.699771	0	0	0	0	0	0	0	1.3526	0	0	0	0	0	0.075111	1.41189	0	1.69517	0	0	0	0.536886	0	1.74669	0	0
Bacteroides_uniformis--ERR1190559.bin.25	2.97316	0	0	0	0	0	0	0	0	0	0.693191	0	0	0	0	0	1.13034	0	0	0	0	0	0	0	0	0	0.369586	0.00244568	1.08412	0	0	0	0	0	0	0	0	0	0	0	0	0	0	0	0	0	0	0	0.46034
Bacteroides_uniformis--ERR1190623.bin.18	2.93959	0	0	0	0	0	0	0	0	0	0	0	0	0	0	0	0	0	0	0	0	0	0	0	0	0	0	0	0	0	0	0	0	0	0	0	0	0	0	0	0	0	0	0	0	0	0	0	0
Bacteroides_uniformis--ERR1190555.bin.16	2.85499	0	0	0	0	0	0	0	0	0	0	0	0	0	0	0	0	0	0	0	0	0	0	0	1.81836	0	0	0	0	0	0	0	0	0	0	0	0	0	0	0	0	0	0	0	0	0	0	0	0
Faecalimonas_umbilicata--SRR12803157.bin.52	2.84388	0	0	0	0	0	0	0	0	0	0.925215	0	0	0	0	0	0	0	0	0	0	0	0	0	0	0	0	0	0	0	0.564524	0	0	0	0	0	0	0	0	0	0	0	0	0.974959	0	0	0	0	0
Akkermansia_muciniphila--SRR12803119.bin.36	2.82014	0	0	0	0	0	0	0	0	0	0	0	0	0	0	0	0	0	0	0	0	0	0	0	0	0	0	0	0	0	0	0	0	0	0	0	0	0	0	0	0	0	0	0	0	0	0	0	0
Streptococcus_salivarius--ERR1190617.bin.8	2.80199	0	0	0	0	0	0	0	0	0	0	0	0	0.80932	0.436863	0	0	0	0	0	0	0	0	0	0	0	0	0	0	0	0	0	0	0	0	0	0	0	0	0	0	0	0	0	0	0.252861	0	0.30119	0
Bacteroides_uniformis--ERR1305877.bin.64	2.76936	0	0	0	0	0	0	0	0	0	0	0	0	0	0	0	0	0	0	0	2.72289	0	0	0	0	0	0	0	0	0	0	0	0	0	0	0	0	0	0	0	0	0	0	0	0	0	0	0	0
Bacteroides_uniformis--ERR1190672.bin.8	2.74384	0.422217	0	0	0	0	0	0	0	0	1.54593	0	0	0	1.44593	0	0.214536	0	0	1.62184	0	0	0.114053	0	0	0	1.78456	0	1.8369	0	0	0	0	0	1.90363	0	0	0	0	0	0	0	1.44921	0	0	0	0	0	1.80191
Bacteroides_uniformis--SRR10901885.bin.3	2.73833	0	0	0	0	0	0	0	0	0	0	0	0	0	0	0	0	0	0	0	0	0	0	0	0	0	0	0	0	0	0	0	0	0	0	0	0	0	0	0	0	0	0	0	0	0	0	0	0
Lachnospira_eligens--ERR1190780.bin.10	2.60798	0	0	0	0	0	0	0	0	0	0	0	0	0	0	0	0	0	0	0	0	0	0	0	0	0	0	0	0	0	0	0	0	0	0	0	0	0	0	0	0	0	0	0	0	0	0	0	0
Coprobacter_fastidiosus--SRR10901885.bin.19	2.56766	0.410412	0	0	0	0	0	0	0	0	0	0	0	0	0	0	0	0	0	0	0	0	0	0	0	0	0	0	0	0	0	0	0	0	0	0	0	0	0	0	0.181969	0	0	0	0	0	0	0	0
Bacteroides_uniformis--ERR1190647.bin.24	2.53735	0	0	0	0	0	0	0	0	0	0	0	0	0	0	0	0	0	0	0	0	0	0	0	0	0	0	0	0	0	0	0	0	0	0	0	0	0	0	0	0	0	0	0	0	0	0	0	0
Streptococcus_salivarius--ERR1190707.bin.24	2.52678	0	0	0	0	0	0	0.671874	0	0	0	0.564657	0	0	0	0	0	0	0	0	0	0	0	0	0	0	0	0	0	0	0	0.420106	0.644295	0	0	0	0	0	0	0	0	0	0	0	0	0.570278	0	0.484822	0
Bacteroides_uniformis--SRR12803061.bin.29	2.52644	0	0	0	0	0	0	0	0	0	0	0	0	0	0	0	0	0	0	0	0	0	0	0	0	0	0	0	0	0	0	0	0	0	0	0	0	0	0	0	0	0	0	0	0	0	0	0	0
Streptococcus_salivarius--ERR1190545.bin.6	2.51316	0	0	0	0	0	0	0.375385	0	0	0	0.215977	0	0.519129	0.338265	0	0	0	0	0	0.0468226	0	0	0	0.232729	0	0.29561	0	0	0	0	0.54297	0.429438	0	0.100474	0	0	0.240728	0	0	0	0	0	0	0	0.114806	0	0.537189	0
Bacteroides_uniformis--ERR1190733.bin.2	2.50308	0	0	0	0	0	0	0	0	0	0	0	0	0	0	0	0	0	0	0	0	0	2.32351	2.05161	0	0	0	0	0	0	0	0	0	0	0	0	0	0	0	0	0	0	0	0	0	0	0	0	0
Bacteroides_uniformis--ERR1190564.bin.18	2.47958	0	0.770928	0	1.09128	0	1.37482	0	0	0	0	0	0	0	0	1.4876	0	0	0	0	0	0	0	0	0	0	0	0	0	0	0	1.3501	0	1.23922	0	0	0	0	0	0	0	0	0	0	1.4886	0	0	0	0
Bacteroides_uniformis--SRR12803055.bin.3	2.44541	2.40149	0	0	0	0	0	0	0	0	0	0	0	0	0	0	0	0	0	0	0	0	0	0	0	0	0	0	0	0	0	0	0	0	0	0	0	0	0	0	0	0	0	0	0	0	0	0	0
Akkermansia_muciniphila--ERR1190670.bin.27	2.42598	0	0	0	0	0	0	0	0	0	0	0	0	0	0	0	0	0	0	0	0	0	0	0	0	0	0	0	0	0	0	0	0	0	0	0	0	0	0	0	0	0	0	0	0	0	0	0	0
Coprobacter_fastidiosus--ERR1190634.bin.10	2.42328	0	0	0	0	0.199582	0	0	0	0	0	0	0	0	0	0	0.580356	0	0	0	0	0	0	0	0	0	0	0	0	0	0	0	0	0	0	0	0	0	0	0	0	0	0	0	0	0	0	0	0
Bacteroides_uniformis--ERR1190617.bin.3	2.40588	0	0	0	0	0	0	0	0	0	0	2.40588	0	0	0	0	0	0	0	0	0	0	0	0	0	0	0	0	0	0	0	0	0	0	0	0	0	0	0	0	0	0	0	0	0	0	0	0	0
Faecalimonas_umbilicata--SRR12803045.bin.14	2.36801	0	0	0	0	0	0	0	0	0	0	0	0	0	0	0	0	0	0	0	0	0	0	0	0	0	0	0	0	0	0	0	0	0	0	0	0	0	0	0	0	0	0	1.03535	0	0	0	0	0
Streptococcus_salivarius--ERR1305888.bin.3	2.35154	0	0	0	0	0	0	0	0	0	0	0	0	0	0	0	0	0	0	0	0	0	0	0	0	0	0	0	0	0	0	0	0	0	0	0	0	0	0	0	0	0	0	0	0	0.861398	0	0	0
Streptococcus_salivarius--ERR1190719.bin.19	2.34369	0	0	0	0	0	0	0	0	0	0	0	0	0	0.510462	0	0	0	0	0	0	0	0	0	0	0	0	0.542942	0	0	0.907358	0	0	0.527587	0	0	0	0	0	0	0	0	0	0	0	0.553852	0	0.473405	0
Faecalimonas_umbilicata--SRR10901944.bin.2	2.33666	0	0	0	0	0	0	0	0.856617	0	1.28091	1.27386	0	0	0	0	0	0	0	0	0	0.0333768	0	0	1.33546	0	0	0	0	0	1.42879	0	0	1.1129	0	0	0	0	0	0	0	0	0.188465	1.46644	0	1.17177	0	0	0
Bacteroides_uniformis--ERR1190725.bin.10	2.33439	0	0	0	0	0.521232	0	0	0	0	0	0	0	0	0	0	0	0	0	0	0	0	0	0	0	0	0	0	0	0	0	0	0	0	0	0	0	0	0	0	0	0	0	0	0	0	0	0	1.42393
Bacteroides_uniformis--ERR1190621.bin.3	2.29307	0	0	1.8051	0	0	0	0	0	0	0	0	0	0	0	0	0	0	0	0	0	0	1.8534	0	0	0	0	0	0	0	0	0	0	0	0	0	0	1.70594	0	0	0	0	0	0	0	0	0	1.89415	0
Bacteroides_uniformis--ERR1190692.bin.9	2.27823	0	0	0	0	0	0	0	0	0	0	0	0	0	0	0	0	0	0	0	0	0	0	0	0	0	0	0	0	0	0	0	0	0	0	0	0	1.36373	0	0	0	0	0	0	1.94904	0	0	0	0
Bacteroides_uniformis--ERR1190593.bin.22	2.2775	0	0	0	0	0	0	0	0	0	0	0	0.768064	0	0	0	0	0	0	0	0	0	1.73459	0	0	0	0	0	0	0	0	0	0	0	2.15293	0	0	0	0	0	0	0	0	0	0	0	0	0	0
Bifidobacterium_dentium--ERR1305885.bin.2	2.23967	0	0	0	0	0	0	1.5254	0	0	0	0	0	2.08623	0	0	0	0	0	0	0	0	0	0	0	0	0	0	0	0	0	0	0	0	0	0	0	0	0	0	0	0	0	0	0	0	0	0	0
Bacteroides_uniformis--SRR12803087.bin.11	2.23039	0	0	0	0	0	0	0	0	0	0	0	0	0	0	0	0	0	0	0	0	0	0	0	0	0	0	0	0	0	0	0	0	0	0	0	0	0	0	0	0	0	0	0	0	0	0	0	0
Bacteroides_uniformis--ERR1190730.bin.6	2.22456	0.752264	0.386738	0	0.720027	0	0	0	0	0	0	0	0.931523	0	0	0	0	0	0	0	0	0	0	0	0	0	0	0	0	0	0	0	0	0	0	0	0	0	0	0	1.03981	0	0	0	0	0	0	0	0
Lachnospira_eligens--SRR12803098.bin.4	2.2012	0	0	0	0	0	0	0	0	0	0	0	0	0	0	0	0	0	0	0	0	0	0	0	0	0	0	0	0	0	0	0	0	0	0	0	0	0	0	0	0	0	0	0	0	0	0	0	0
Bacteroides_uniformis--SRR12803136.bin.33	2.18397	0	0	0	0	0	0	0	0	0	0	0	0	0	0	0	0	0	0	0.85028	0	0	0	0	0	0	0	0	0	0	0	0	0	0	0	0	0	0	0	0	0	0	0	0	0	0	0	0	0
Faecalimonas_umbilicata--ERR1190609.bin.18	2.15974	0	0	0	0	0	0	0	1.43714	0	1.61569	0.990178	0	0	0	0	0	0	0	0	0	0.00241007	0	0	0	0	0	0	0	0	1.35576	0	0	0	0	0	0	0	0	0	0	0	0	0.980729	0	1.33284	0	0	1.03736
Bacteroides_uniformis--SRR12803152.bin.12	2.15016	1.11029	0	0	1.76701	0	0	0	0	0	0	0	1.31021	0	0	0	0	0	0	0	0	0	0	0	0	0	0	0	0	0	0	0	0	0	0	0	0	0	0	0	1.36473	0	0	0	0	0	0	0	0
Bacteroides_uniformis--ERR1190581.bin.33	2.14902	0	0	0	0	0	0	1.15399	0	0	0	0	0	0	0.402318	0	0	0	0	1.23595	0	0	1.0972	0	0	0	0	0	0	0	0	0	0	0	1.06073	0	0	0	0	0	0	0	0	0	0	0	0	0	0
Bacteroides_uniformis--ERR1190741.bin.17	2.13392	0	0	0	0	0	0	0	0	1.76003	0	0	0	0	0	0	0	0	0	0	0	0.958615	0	0	0	0	0	0	0	0	0	0	1.04869	0	0	0	0	0	0	0	0	0	0	0	0	0	0	0	0
Akkermansia_muciniphila--ERR1190536.bin.14	2.12979	0	0	0	0	0.488317	0	0	0	0	0	0	0	0	0	0	0	0	0	0	0	0	0	0	0	0	0	0	0	0	0	0	0	0	0	0	0	0	0	0	0	0	0	0	0	0	0	0	0
Bacteroides_uniformis--SRR12803060.bin.16	2.12693	0	0	0	0	0	0	0	0	0	0	0	0.599471	0	0	0	0	0	0	0	0	0	0	0	0	0	0	0	0	0	0	0	0	0	0	0	0	0	0	0	0	0	0	0	0	0	0	0	0
Bacteroides_uniformis--SRR12803108.bin.21	2.08621	0	0	0	0	0	0	0	0	0	0	0	0	0	0	0	0	0	0	0	0	0	0	0	0	0	0	0	0	0	0	0	0	0	0	0	0	0	0	0	0	0	0	0	0	0	0	0	0
Akkermansia_muciniphila--ERR1190650.bin.38	2.05297	0	0	0	0	0	0	0	0	0	0	0	0	0	0	0	0	0	0	0	0	0	0	0	0	0	0	0	0	0	0	0	0	0	0	0	0	0	0	0	0	0	0	0	0	0	0	0	0
Bacteroides_uniformis--SRR10901899.bin.26	2.03561	0	0	0	0.713467	1.2672	0	0	0	0	0	0	0	0	0	0	0	0	0	0	0	0	0	0	0	0	0	0	0	0	1.39001	0	0	0	0	0	0	0	0	0	0.306806	0	0	0	0	0	0	0	0
Lachnospira_eligens--ERR1305877.bin.42	2.00947	0	0	0	0	0	0	0	0	0	0	0	0	0	0	0	0	0	0	0	0	0	0	0	0	0	0	0	0	0	0	0	0	0	0	0	0	0	0	0	0	0	0	0	0	0	0	0	0
Lachnospira_eligens--ERR1305890.bin.7	2.00196	0	0	0	0	0	0	0	0	0	0	0	0	0	0	0	0	0	0	0	0	0	0	0	0	0	0	0	0	0	0	0	0	0	0	0	0	0	0	0	0	0	0	0	0	0	0	0	0
Klebsiella_michiganensis--SRR12803155.bin.23	1.97212	0	0	0	0	0	0	0	0	0	0	0	0	0	0.900795	0	0	0	0	0	0	0	0	0	0	0	0	0	0	0	0	0	0	0.566005	0	0	0	0	0	0	0	0	0	0	0	0	0	0	0
Akkermansia_muciniphila--ERR1190706.bin.3	1.96086	0	0	0	0	0	0	0	0	0	0	0	0	0	0	0	0	0	0	0	0	0	0	0	0	0	0	0	0	0	0	0	0	0	0	0	0	0	0	0	0	0	0	0	0	0	0	0	0
Lachnospira_eligens--SRR12803087.bin.5	1.93444	0	0	0	0	0	0	0	0	0	0	0	0	0	0	0	0	0	0	0	0	0	0	0	0	0	0	0	0	0	0	0	0	0	0	0	0	0	0	0	0	0	0	0	0	0	0	0	0
Bacteroides_uniformis--SRR12803118.bin.15	1.93436	0	0	0	0	0	0	0	0	0	0	0	0	0	0	0	0	0	0	0	0	0	0	0	0	0	0	0	0	0	0	0	0	0	0	0	0	0	0	0	0	0	0	0	0	0	0	0	0
Bacteroides_uniformis--ERR1190732.bin.6	1.91128	0	0	0	0	0	0	0	0	0	0	0	0	0	0	0	0	0	0	0	0	0	0	0	0	0	0	0	0	0	0	0	0	0	0	0	0	0	0	0	0	0	0	0	0	0	0	0	0
Bacteroides_uniformis--ERR1190657.bin.8	1.85137	0	0	0	0	0	0	0	0	0	0	0	0	0	0	0	0	0	0	0	0	0	0	0	0	0	0	0	0	0	0	0	0	0	0	0	0	0	0	0	0	0	0	0	0	0	0	0	0
Bacteroides_uniformis--ERR1190755.bin.2	1.85094	0	0	0	0	0	0	0	0	0	0	0	0	0	0.203933	0	0	0	0	0.745716	0	0	0	1.5123	0	0	0	0	0	0	0	0	0	0	0.82378	0	0	0	0	0	0	0	0	0	0	0	0	0	0
Akkermansia_muciniphila--ERR1305887.bin.37	1.83916	0	0	0	0	0	0	0	0	0	0	0	0	0	0	0	0	0	0	0	0	0	0	0	0	0	0	0	0	0	0	0	0	0	0	0	0	0	0	0	0	0	0	0	0	0	0	0	0
Lachnospira_eligens--SRR12803119.bin.41	1.80076	0	0	0	0	0	0	0	0	0	0	0	0	0	0	0	0	0	0	0	0	0	0	0	0	0	0	0	0	0	0	0	0	0	0	0	0	0	0	0	0	0	0	0	0	0	0	0	0
Akkermansia_muciniphila--ERR1305903.bin.28	1.79578	0	0	0	0	0	1.06115	0	0	0	0	0	0	0	0	0	0	0	0	0	0	0	0	0	0	0	0	0	0	0	0	0	0	0	0	0	0	0	0	0	0	0	0	0	0	0	0	0	0
Akkermansia_muciniphila--ERR1190736.bin.26	1.59309	0	0	0	0	0	0	0	0	0	0	0	0	0	0	0	0	0	0	0	0	0	0	0	0	0	0	0	0	0	0	0	0	0	0	0	0	0	0	0	0	0	0	0	0	0	0	0	0
Akkermansia_muciniphila--SRR12803073.bin.26	1.57818	0	0	0	0	0	0	0	0	0	0	0	0	0	0	0	0	0	0	0	0	0	0	0	0	0	0	0	0	0	0	0	0	0	0	0	0	0	0	0	0	0	0	0	0	0	0	0	0
Klebsiella_variicola--SRR12803150.bin.14	1.57222	1.22856	0	0	0	0.933304	0	1.17207	1.08322	0	1.09225	1.1665	0	1.1185	1.03389	0	0	1.12274	1.21257	1.17388	0	1.18995	1.07337	0	1.07245	1.06516	1.0375	0	0.895762	0	1.09683	0	0	0.785946	1.02475	0	0	1.18233	1.02357	0	1.01636	1.31179	0.987626	1.38802	1.10669	1.01007	0	0.981918	0.955931
Streptococcus_salivarius--ERR1190727.bin.2	1.55442	0	0	0	0	0	0.346494	0.815215	0	0	0	0.834488	0	0.687692	0.639995	0	0	0	0	0	0.46393	0	0.852241	0	0.833065	0	0	0.981754	0	0	0.713436	0.988623	0.799919	0.749929	0.830084	0	0	0	0.784129	0	0	0	0	0.595453	0	0.602241	0	0.870564	0
Akkermansia_muciniphila--SRR10901933.bin.3	1.55153	0	0	0	0	0	0	0	0	0	0	0	0	0	0	0	0	0	0	0	0	0	0	0	0	0	0	0	0	0	0	0	0	0	0	0	0	0	0	0	0	0	0	0	0	0	0	0	0
Akkermansia_muciniphila--SRR10901910.bin.24	1.54982	0	0	0	0	0	0	0	0	0	0	0	0	0	0	0	0	0	0	0	0	0	0	0	0	0	0	0	0	0	0	0	0	0	0	0	0	0	0	0	0	0	0	0	0	0	0	0	0
Bifidobacterium_dentium--ERR1190612.bin.22	1.52423	0	0	0	0	0	0	0	0	0	0	0	0	0	1.52423	0	0	0	0	0.690675	0	0	0	0	0	0	0	0	0	0	0	0	0	0	0	0	0	0	0	0	0	0	0.199255	0	0	0	0	0	0
Eisenbergiella_tayi--ERR1190758.bin.25	1.48632	0	0	0	0	0	0	0	0	0	0	0	0	0	0	0	0	0	0	0	0	0	0	0	0	0	0	0	0	0	1.18566	0	0	0	0	0	0	0	0	0	0	0	0	0	0	0	0	0	0
Akkermansia_muciniphila--ERR1190677.bin.13	1.4726	0	0	0	0	0	0	0	0	0	0	0	0	0	0	0	0	0	0	0	0	0	0	0	0	0	0	0	0	0	0	0	0	0	0	0	0	0	0	0	0	0	0	0	0	0	0	0	0
Akkermansia_muciniphila--SRR12803097.bin.10	1.45669	0	0	0	0	0	0	0	0	0	0	0	0	0	0	0	0	0	0	0	0	0	0	0	0	0	0	0	0	0	0	0	0	0	0	0	0	0	0	0	0	0	0	0	0	0	0	0	0
Eisenbergiella_tayi--SRR12803064.bin.9	1.43932	0	0	0	0	0	0	0	0	0	0	0	0	0	0	0	0	0	0	0	0	0	0	0	0	0	0	0	0	0	0	0	0	0	0	0	0	0	0	0	0	0	0	0	0	0	0	0	0
Akkermansia_muciniphila--ERR1305894.bin.26	1.38875	0	0	0	0	0	0	0	0	0	0	0	0	0	0	0	0	0	0	0	0	0	0	0	0	0	0	0	0	0	0	0	0	0	0	0	0	0	0	0	0	0	0	0	0	0	0	0	0
Akkermansia_muciniphila--ERR1305883.bin.31	1.3833	0	0	0	0	0	0	0	0	0	0	0	0	0	0	0	0	0	0	0	0	0	0	0	0	0	0	0	0	0	0	0	0	0	0	0	0	0	0	0	0	0	0	0	0	0	0	0	0
Coprobacter_fastidiosus--SRR10901895.bin.8	1.34401	0	0	0	0	0	0	0	0	0	0	0	0	0	0	0	0	0	0	0.583446	0.295012	0	0	0	0	0	0	0	0	0	0	0	0.314554	0	0	0	0	0	0.0138542	0	0	0	0	0	0	0	0	0	0
Akkermansia_muciniphila--ERR1190719.bin.21	1.3324	0	0	0	0	0	0	0	0	0	0	0	0	0	0	0	0	0	0	0	0	0	0	0	0	0	0	0	0	0	0	0	0	0	0	0	0	0	0	0	0	0	0	0	0	0	0	0	0
Desulfovibrio_fairfieldensis--ERR1305899.bin.2	1.31346	0	0	0	0	0	0	0	0	0	0	0	0	0	0	0	0	0	0	0	0	0	0	0	0	0	0	0	0	0	0	0	0	0	0	0	0	0	0	0	0	0	0	0	0	0	0	0	0
Akkermansia_muciniphila--SRR10901926.bin.2	1.31239	0	0	0	0	0	0	0	0	0	0	0	0	0	0	0	0	0	0	0	0	0	0	0	0	0	0	0	0	0	0	0	1.01615	0	0	0	0	0	0	0	0	0	0	0	0	0	0	0	0
Streptococcus_salivarius--ERR1190671.bin.11	1.29231	0	0	0	0	0	0	0	0	0	0	0	0	0	0	0	0	0	0	0	0	0	0	0	0	0	0	0	0	0	0	0	0	0	0	0	0	0	0	0	0	0	0	0	0	0.0320353	0	1.03272	0
Akkermansia_muciniphila--SRR10901918.bin.19	1.27172	0	0	0	0	0	0	0	0	0	0	0	0	0	0	0	0	0	0	0	0	0	0	0	0	0	0	0	0	0	0	0	0	0	0	0	0	0	0	0	0	0	0	0	0	0	0	0	0
Akkermansia_muciniphila--SRR12803171.bin.10	1.26736	0	0	0	0	0	0	0	0	0	0	0	0	0	0	0	0	0	0	0	0	0	0	0	0	0	0	0	0	0	0	0	0	0	0	0	0	0	0	0	0	0	0	0	0	0	0	0	0
Ellagibacter_isourolithinifaciens--ERR1305885.bin.36	1.26275	0	0	0	0	0	0	0	0	0	0	0	0	0	0	0	0	0	0	0	0.489817	0	0	0	0	0	0	0	0	0	0	0	0	0	0	0	0	0	0	0	0	0	0	0	0	0	0	0	0
Eisenbergiella_tayi--ERR1190736.bin.12	1.18424	0	0	0	0	0	0	0	0	0	0	0	0	0	0	0	0	0	0	0	0	0	0	0	0	0	0	0	0	0	0.417125	0	0	0	0	0	0	0	0	0	0	0	0	0	0	0	0	0	0
Peptacetobacter_hiranonis--SRR12803124.bin.32	1.1493	0	0	0	0	0	0	0	0	0	0	0	0	0	0	0	0	0	0	0	0	0	0.94361	0	0	0	0	0	0	0	0	0	0	0.193629	0	0.845627	0	0	0	0	0	0	0	0	0	0	0	0	0
Collinsella_tanakaei--SRR12803090.bin.14	1.09057	0	0	0	0	0	0	0	0	0	0	0	0	0	0	0	0	0	0	0	0	0	0	0	0	0	0	0	0	0	0	0	0	0	0	0	0	0	0	0	0	0	0	0	0	0	0	0	0
Akkermansia_muciniphila--ERR1190745.bin.7	1.05952	0	0	0	0	0	0	0	0	0	0	0	0	0	0	0	0	0	0	0	0	0	0	0.868144	0	0	0	0	0	0	0	0	0	0	0	0	0	0	0	0	0	0	0	0	0	0	0	0	0
Akkermansia_muciniphila--ERR1305879.bin.10	1.05694	0	0	0	0	0	0	0	0	0	0	0	0	0	0	0	0	0	0	0	0	0	0	0	0	0	0	0	0	0	0	0	0	0	0	0	0	0	0	0	0	0	0	0	0	0	0	0	0
Enterocloster_lavalensis--ERR1190731.bin.21	1.03171	0	0	0	0	0.680532	0	0	0	0	0	0	0	0	0	0	0	0	0	0	0	0	0	0	0.894533	0	0	0	0	0	0.41691	0	0	0	0	0.609378	0	0	0	0.693785	0	0	0	0	0	0	0	0	0
Collinsella_tanakaei--SRR12803161.bin.16	1.02556	0	0	0	0	0	0	0	0	0	0	0	0	0	0	0	0	0	0	0	0	0	0	0	0	0	0	0	0	0	0	0	0	0	0	0	0	0	0	0	0	0	0	0	0	0	0	0	0
Desulfovibrio_fairfieldensis--SRR12803102.bin.17	0.979947	0	0	0	0	0	0	0	0	0	0	0	0	0	0	0	0	0	0	0	0	0	0	0	0	0	0	0	0	0	0	0	0	0	0	0	0	0	0	0	0	0	0	0	0	0	0	0	0
Faecalimonas_umbilicata--SRR12803146.bin.1	0.970669	0	0	0	0	0	0	0	0.641891	0	0.592815	0.598641	0	0	0	0	0	0	0	0	0	0.606122	0	0	0.576908	0	0	0	0	0	0.656146	0	0	0.475708	0	0	0	0	0	0	0	0	0.536948	0.620908	0	0.675927	0	0	0.601341
Ellagibacter_isourolithinifaciens--SRR12803159.bin.3	0.963746	0	0	0	0	0	0	0	0	0	0	0	0	0	0	0	0	0	0	0	0	0	0	0	0	0	0	0	0	0	0	0	0	0	0	0	0	0	0	0	0	0	0	0	0	0	0	0	0
Coprobacter_fastidiosus--ERR1190701.bin.30	0.960307	0	0	0	0	0	0	0	0	0	0	0	0	0	0	0	0	0	0	0	0	0	0	0.36	0	0	0	0	0	0	0	0	0	0	0	0	0	0	0	0	0	0	0	0	0	0	0	0	0
Collinsella_tanakaei--ERR1190600.bin.22	0.907612	0.791801	0	0	0	0	0	0	0.746999	0	0	0	0	0	0	0	0	0	0	0	0	0	0	0	0	0	0	0	0	0	0	0	0.48982	0	0.907612	0	0	0.739426	0	0	0	0	0	0	0	0	0	0	0
Enterocloster_aldenensis--SRR12803127.bin.37	0.873704	0	0	0.486418	0	0.589207	0.525242	0	0	0	0.722633	0.636706	0	0	0	0	0	0	0	0	0	0	0	0	0.627347	0	0	0.621903	0.57663	0	0.55365	0	0.560766	0	0	0	0	0	0	0.563775	0	0	0	0.689311	0	0.612706	0	0	0
Streptococcus_mutans--ERR1190612.bin.29	0.772699	0	0	0	0	0	0	0	0	0	0	0	0	0	0	0	0	0	0	0	0	0	0	0	0	0	0	0	0	0	0	0	0	0	0	0	0	0	0	0	0	0	0	0	0	0	0	0	0
Acidaminococcus_provencensis--ERR1190706.bin.5	0.630654	0	0	0	0	0	0	0	0	0	0	0	0	0	0	0	0	0	0	0	0	0	0	0	0	0	0	0	0	0	0	0	0	0	0	0	0	0	0	0	0	0	0	0	0	0	0	0	0
Akkermansia_muciniphila--SRR12803154.bin.25	0.614819	0	0	0	0	0	0	0	0	0	0	0	0	0	0	0	0	0	0	0	0	0	0	0	0	0	0	0	0	0	0	0	0	0	0	0	0	0	0	0	0	0	0	0	0	0	0	0	0
Desulfovibrio_fairfieldensis--SRR12803040.bin.36	0.541666	0	0	0	0	0	0	0	0	0	0	0	0	0	0	0	0	0	0	0	0	0	0	0	0	0	0	0	0	0	0	0	0	0	0	0	0	0	0	0	0	0	0	0	0	0	0	0	0
[truncated: 452 more columns]
